# Supplementary material for: EpCAM Aptamer-siRNA Chimera Targets and Regress Epithelial Cancer
Source: PLoS One. 2015 Jul 15;10(7):e0132407. doi: 10.1371/journal.pone.0132407 (PMC4503753; doi:10.1371/journal.pone.0132407)
Supplement: S1 Table — (XLSX) [file pone.0132407.s006.xlsx]

## Sheet: Sheet1
Supplementary table 1. Aptamer-siRNA chimeras used for targeted cancer therapy
	S.No.	Aptamer (cancer type)	siRNA targeted and reference
		αvβ3. RNA aptamer targeting alpha V and integrin beta 3.	EEF2. Eukaryotic Elongation Factor 2.(Hussain et al., 2013)
	1
		BAFF-R. RNA aptamer targeting B cell activating factor receptor. (non-Hodgkin's lymphoma)	STAT3. Signal Transducer and Activator of Transcription 3.(Zhou et al., 2013)
	2
	3	HER2. RNA aptamer targeting Human Epidermal growth factor Receptor 2. (Breast cancer)	BCL-2. B Cell Lymphoma 2.(Thiel et al., 2012)
	4	PSMA. RNA aptamer targeting Prostate Specific Membrane Antigen. (Prostate cancer)	DNAPK. DNA activated Protein Kinase.(Ni et al., 2011)
	5	PSMA. RNA aptamer targeting Prostate Specific Membrane Antigen. (Prostate cancer)	PLK1. Polo Like Kinase 1.(Dassie et al., 2009)
	6	PSMA. RNA aptamer targeting Prostate Specific Membrane Antigen. (Prostate cancer)	EEF2. Eukaryotic Elongation Factor 2.(Wullner et al., 2008)
	7	PSMA. RNA aptamer targeting Prostate Specific Membrane Antigen. (Prostate cancer)	PLK1. Polo Like Kinase 1.
			BCL-2. B Cell Lymphoma 2.(McNamara et al., 2006)
	8	PSMA. Boranophosphate modified RNA aptamer. (Prostate cancer)	ERB2. ERBB2/Her2/neu.(Shaw et al.)
	9	Nucleolin. Nucleolin expressed on cell surface. (lung cancer)	SLUG. Snail family zinc finger 2
			NRP1. Neuropilin 1. (Lai et al., 2014)
