# Supplementary material for: EpCAM Aptamer-siRNA Chimera Targets and Regress Epithelial Cancer
Source: PLoS One. 2015 Jul 15;10(7):e0132407. doi: 10.1371/journal.pone.0132407 (PMC4503753; doi:10.1371/journal.pone.0132407)
Supplement: S2 Table — (XLSX) [file pone.0132407.s007.xlsx]

## Sheet: Sheet1
Supplementary table 2. List of primer and aptamer sequences used in the study
	Primer	sequence (5'-3')
	CD44s F	AAAGGAGCAGCACTTCAGGA
	CD44s R	TGTGTCTTGGTCTCTGGTAGC
	BIRC5 F	GACCACCGCATCTCTACATTC
	BIRC5 R	TGCTTTTTATGTTCCTCTATGGG
	ATM F	TGCTGACAATCATCACCAAGTTC
	ATM R	TCTCCCTTCGTGTCCTGGAA
	CD24 F	CAATATTAAATCTGCTGGAGTTTCATG
	CD24 R	TCCATATTTCTCAAGCCACATTCA
	Oct-4 F	CTTGCTGCAGAAGTGGGTGGAGGAA
	Oct-4 R	CTGCAGTGTGGGTTTCGGGCA
	Nanog F	AGTCCCAAAGGCAAACAACCCACTTC
	Nanog R	TGCTGGAGGCTGAGGTATTTCTGTCTC
	Sox-2 F	ATGCACCGCTACGACGTGA
	Sox-2 R	CTTTTGCACCCCTCCCATTT
	MRP1 F	CGTCTACTCCAACGCTGAC
	MRP1 R	CTGGACCGCTGACGCCCGTGAC
	STMN1 F	CTC GGA CTG AGC AGG ACT TTC
	STMN1 R	ATT CTT TTG ACC GAG GGC TG
	CD133 F	CTGGGGCTGCTGT TTATTATTCTG
	CD133 R	ACGCCTTGTCCTTGGTAGTGTTG
	EpCAM F	CGCAGCTCAGGAAGAATGTG
	EpCAM R	TGAAGTACACTGGCATTGACG
	B-2-M F	TATCCAGCGTACTCCAAAGA
	B-2-M R	GACAAGTCTGAATGCTCCAC
	Bax F	TGG AGCTGCAGAGGATGATTG
	Bax R	GAAGTTGCCGTCAGAAAACATG
	Bcl-2 F	CAGTCTTCAGGCAAAACGTCGA
	Bcl2-R	TGGTCGGATTTCCAAAGACA
