# Supplementary material for: EpCAM Aptamer-siRNA Chimera Targets and Regress Epithelial Cancer
Source: PLoS One. 2015 Jul 15;10(7):e0132407. doi: 10.1371/journal.pone.0132407 (PMC4503753; doi:10.1371/journal.pone.0132407)
Supplement: S3 Table — (XLSX) [file pone.0132407.s008.xlsx]

## Sheet: Sheet1
Supplementary table 3.Treatment schedule with EpApt-siEp in epithelial cancer model, MCF7 xenograft.
	Group	No. of animals /group	Cell	Dose	Route	Dosing schedule
			Line
	Vehicle	n=8	MCF-7	Sterile water for injection (100µl)3	s.c	Cycle 1: On Days 0, 2, 4, 6, 8, 10, 12, 14.
	Control				adjacent to tumor	Cycle 2: 20 – 24
	EpApt-siEp	n=8	MCF-7	0.6nmol/	s.c	Cycle 1: On Days 0, 2, 4, 6, 8, 10, 12, 14.
				animal	adjacent to tumor	Cycle 2: On Day 20 all animals were dosed. 24 hrs post dosing 4 animals were sacrificed. The remaining 4 animals received dosing on Day 22 & Day 24.
